# Supplementary material for: ZmHMA3, a Member of the Heavy-Metal-Transporting ATPase Family, Regulates Cd and Zn Tolerance in Maize
Source: Int J Mol Sci. 2023 Aug 30;24(17):13496. doi: 10.3390/ijms241713496 (PMC10487686; doi:10.3390/ijms241713496)
Supplement: Supplementary file 1 [file ijms-24-13496-s001.zip]

Archive with 1 entries (1 files):
- ijms-2538555-supplementary.pdf
